# Supplementary material for: Commercial Brain Training: Efficacy, Transfer Effects, and the Influence of Personality Traits: A Study Conducted on Healthy Young Adults
Source: Brain Sci. 2021 Aug 18;11(8):1083. doi: 10.3390/brainsci11081083 (PMC8392474; doi:10.3390/brainsci11081083)
Supplement: Supplementary file 1 [file brainsci-11-01083-s001.zip]

Archive with 1 entries (1 files):
- brainsci-1274903-supplementary.pdf
